# Supplementary material for: ﻿Raphiocarpus discolor (Gesneriaceae), a new species from Guangdong, China
Source: PhytoKeys. 2025 Sep 26;263:165–74. doi: 10.3897/phytokeys.263.167423 (PMC12495429; doi:10.3897/phytokeys.263.167423)
Supplement: XML Treatment for Raphiocarpus discolor [file phytokeys.263.167423-treatment1.xml]

<!DOCTYPE tp:taxon-treatment
  PUBLIC "-//TaxonX//DTD Taxonomic Treatment Publishing DTD v0 20100105//EN" "tax-treatment-NSO.dtd">
<tp:taxon-treatment xmlns:tp="http://www.plazi.org/taxpub"><tp:treatment-meta><kwd-group><label>Taxon classification</label><kwd>
              <named-content content-type="kingdom">Plantae</named-content>
            </kwd><kwd>
              <named-content content-type="order">Lamiales</named-content>
            </kwd><kwd>
              <named-content content-type="family">Gesneriaceae</named-content>
            </kwd></kwd-group><mixed-citation publication-type="journal"><person-group><name><surname>Qian</surname><given-names>Xiao-Mao</given-names></name><name><surname>Fu</surname><given-names>Jia-Xin</given-names></name><name><surname>Ji</surname><given-names>Ling-Bo</given-names></name><name><surname>Tang</surname><given-names>Bo</given-names></name><name><surname>Xin</surname><given-names>Zi-Bing</given-names></name><name><surname>Wen</surname><given-names>Fang</given-names></name></person-group><article-title>﻿<italic><tp:taxon-name><tp:taxon-name-part taxon-name-part-type="genus" reg="Raphiocarpus">Raphiocarpus</tp:taxon-name-part> <tp:taxon-name-part taxon-name-part-type="species" reg="discolor">discolor</tp:taxon-name-part></tp:taxon-name></italic> (<tp:taxon-name><tp:taxon-name-part taxon-name-part-type="family">Gesneriaceae</tp:taxon-name-part></tp:taxon-name>), a new species from Guangdong, China</article-title><source>PhytoKeys</source><day>26</day><month>09</month><year>2025</year><volume>263</volume><fpage>165</fpage><lpage>174</lpage><pub-id pub-id-type="doi">10.3897/phytokeys.263.167423</pub-id></mixed-citation></tp:treatment-meta><tp:nomenclature><label>﻿</label><tp:taxon-name><object-id xmlns:xlink="http://www.w3.org/1999/xlink" content-type="arpha" xlink:type="simple">F29F8EC4-2517-53BB-8FCA-D46A89509E9F</object-id>
            <tp:taxon-name-part taxon-name-part-type="genus" reg="Raphiocarpus">Raphiocarpus</tp:taxon-name-part>
            <tp:taxon-name-part taxon-name-part-type="species" reg="discolor">discolor</tp:taxon-name-part>
            <object-id xmlns:xlink="http://www.w3.org/1999/xlink" content-type="ipni" xlink:type="simple">urn:lsid:ipni.org:names:77369704-1</object-id>
          </tp:taxon-name><tp:taxon-authority>F.Wen, Z.B.Xin &amp; L.B.Ji</tp:taxon-authority><tp:taxon-status xmlns:xlink="http://www.w3.org/1999/xlink" xlink:type="simple">sp. nov.</tp:taxon-status><xref ref-type="fig" rid="F1">Figs 1</xref><xref ref-type="fig" rid="F2">, 2</xref><xref ref-type="fig" rid="F3">, 3</xref></tp:nomenclature><tp:treatment-sec sec-type="material" id="SECID0EZIAC"><title>Type.</title><p>China • Guangdong Province: Maoming City, Huazhou City, Xin’an Town, growing in sheltered soil beside streams under the forest on hill slopes, <named-content xmlns:xlink="http://www.w3.org/1999/xlink" content-type="dwc:verbatimCoordinates" xlink:type="simple"><named-content content-type="geo-json" specific-use="{&#34;type&#34;:&#34;Point&#34;,&#34;coordinates&#34;:[110.800000,22.083333]}" id="NCID0ECJAC" xlink:type="simple">21°65'N, 110°48'E</named-content></named-content>, ca. 200 m, 24 October 2024, <italic>Fang Wen &amp; Jia-Xin Fu</italic> (holotype: IBK00471734!; isotype: IBK00471735!).</p></tp:treatment-sec><tp:treatment-sec sec-type="diagnosis" id="SECID0EJJAC"><title>Diagnosis.</title><p><italic><tp:taxon-name><tp:taxon-name-part taxon-name-part-type="genus" reg="Raphiocarpus">Raphiocarpus</tp:taxon-name-part> <tp:taxon-name-part taxon-name-part-type="species" reg="discolor">discolor</tp:taxon-name-part></tp:taxon-name></italic> is morphologically similar to <italic><tp:taxon-name><tp:taxon-name-part taxon-name-part-type="genus" reg="Raphiocarpus">R.</tp:taxon-name-part> <tp:taxon-name-part taxon-name-part-type="species" reg="bicallosus">bicallosus</tp:taxon-name-part></tp:taxon-name></italic>, but it differs from the latter in its leaf blade adaxially densely white puberulent, abaxially nearly glabrous (vs. sparsely hispid adaxially and abaxially); prophylls absent (vs. present); calyx ca. 4 × 1 mm (vs. 5–6 × 2–3 mm), outside pubescent (vs. outside glandular pubescent); corolla tube outside yellow to brownish-yellow externally with several indistinct longitudinal yellowish-brown stripes (vs. tube outside yellow to orange-yellow), inside purplish-red to purplish-brown, glabrous, with two bosses inside the corolla tube placed at the base of the abaxial lobe (vs. inside yellow with more or less dense brown purple spots, hairy bosses inside the corolla tube placed at the base of the abaxial lobe); staminode ca. 6 mm long (vs. ca. 4 mm long); capsule in size 35–39 × ca. 2 mm (vs. 50–60 × ca. 3 mm) (Table <xref ref-type="table" rid="T1">1</xref>), although there are differences between them, these distinctions remain consistently stable.</p><fig id="F1" position="float" orientation="portrait"><object-id xmlns:xlink="http://www.w3.org/1999/xlink" content-type="doi" xlink:type="simple">10.3897/phytokeys.263.167423.figure1</object-id><object-id xmlns:xlink="http://www.w3.org/1999/xlink" content-type="arpha" xlink:type="simple">7C43CBCB-731A-579B-8B73-F185CC60425F</object-id><label>Figure 1.</label><caption><p><italic><tp:taxon-name><tp:taxon-name-part taxon-name-part-type="genus" reg="Raphiocarpus">Raphiocarpus</tp:taxon-name-part> <tp:taxon-name-part taxon-name-part-type="species" reg="discolor">discolor</tp:taxon-name-part></tp:taxon-name></italic> F.Wen, Z.B.Xin &amp; L.B.Ji. A. Habit; B. Flower, front view; C. Dissected and flattened corolla showing stamens and staminodes; D. Stamens; E. Calyx lobes; F. Pistil (drawn by Xiao-Mao Qian).</p></caption><graphic xmlns:xlink="http://www.w3.org/1999/xlink" xlink:href="phytokeys-263-165_article-167423__-g001.jpg" position="float" orientation="portrait" xlink:type="simple" id="oo_1424774.jpg"><uri content-type="original_file" xlink:type="simple">https://binary.pensoft.net/fig/1424774</uri></graphic></fig><table-wrap id="T1" position="float" orientation="portrait"><label>Table 1.</label><caption><p>The comparison of discriminative morphological characters between <italic><tp:taxon-name><tp:taxon-name-part taxon-name-part-type="genus" reg="Raphiocarpus">Raphiocarpus</tp:taxon-name-part> <tp:taxon-name-part taxon-name-part-type="species" reg="discolor">discolor</tp:taxon-name-part></tp:taxon-name></italic> and <italic><tp:taxon-name><tp:taxon-name-part taxon-name-part-type="genus" reg="Raphiocarpus">R.</tp:taxon-name-part> <tp:taxon-name-part taxon-name-part-type="species" reg="bicallosus">bicallosus</tp:taxon-name-part></tp:taxon-name></italic>.</p></caption><table id="TID0EM1AE" rules="all"><tbody><tr><th rowspan="1" colspan="1">Characteristics</th><th rowspan="1" colspan="1">
                    <tp:taxon-name><tp:taxon-name-part taxon-name-part-type="genus" reg="Raphiocarpus">R.</tp:taxon-name-part> <tp:taxon-name-part taxon-name-part-type="species" reg="discolor">discolor</tp:taxon-name-part></tp:taxon-name>
                  </th><th rowspan="1" colspan="1">
                    <tp:taxon-name><tp:taxon-name-part taxon-name-part-type="genus" reg="Raphiocarpus">R.</tp:taxon-name-part> <tp:taxon-name-part taxon-name-part-type="species" reg="bicallosus">bicallosus</tp:taxon-name-part></tp:taxon-name>
                  </th></tr><tr><td rowspan="1" colspan="1">Leaf blade size</td><td rowspan="1" colspan="1">3.3–10.5 × 1.7–4.9 cm, adaxially densely white puberulent, abaxially nearly glabrous</td><td rowspan="1" colspan="1">11–14 × 5–6 cm, sparsely long strigose adaxially</td></tr><tr><td rowspan="1" colspan="1">Prophylls</td><td rowspan="1" colspan="1">absent</td><td rowspan="1" colspan="1">present</td></tr><tr><td rowspan="1" colspan="1">All axes</td><td rowspan="1" colspan="1">pubescent</td><td rowspan="1" colspan="1">sparsely vertically glandular-pubescent</td></tr><tr><td rowspan="1" colspan="1">Cyme</td><td rowspan="1" colspan="1">1–2-flowered</td><td rowspan="1" colspan="1">3–5-flowered</td></tr><tr><td rowspan="1" colspan="1">Bracts</td><td rowspan="1" colspan="1">narrowly ovate to lanceolate, ca. 2 mm long, outside white pubescent</td><td rowspan="1" colspan="1">ovate to elliptic, 4–8 mm long, outside vertically glandular pubescent</td></tr><tr><td rowspan="1" colspan="1">Calyx</td><td rowspan="1" colspan="1">narrowly ovate to lanceolate, ca 4 mm long, ca 1 mm wide, outside vertically pubescent</td><td rowspan="1" colspan="1">broadly lanceolate to narrowly ovate lobes, 5–6 mm long, ca 2 mm wide, outside glandular-pubescent</td></tr><tr><td rowspan="1" colspan="1">Corolla</td><td rowspan="1" colspan="1">tube internally purplish-red to purplish-brown</td><td rowspan="1" colspan="1">tube inside yellow with more or less dense brown purple spots</td></tr><tr><td rowspan="1" colspan="1">Staminode</td><td rowspan="1" colspan="1">ca. 6 mm long</td><td rowspan="1" colspan="1">ca. 4 mm long</td></tr><tr><td rowspan="1" colspan="1">Disc</td><td rowspan="1" colspan="1">1.5–2 mm tall</td><td rowspan="1" colspan="1">1–1.3 mm tall</td></tr><tr><td rowspan="1" colspan="1">Capsule</td><td rowspan="1" colspan="1">linear, 3.5–4.9 cm long, ca. 2 mm in diameter</td><td rowspan="1" colspan="1">narrowly cylindrica, 5–6 cm long, ca. 3 mm in diameter</td></tr></tbody></table></table-wrap></tp:treatment-sec><tp:treatment-sec sec-type="description" id="SECID0EJAAE"><title>Description.</title><p>Perennial herb 27–50 cm tall. Stem erect or prostrate at base, slightly lignified, commonly forming extremely elongated and horizontal creeping stolons at the base of stems along the ground and rooting at the nodes or the tip, and giving rise to a new plant. Leaves opposite, often clustered at the stem tip, petiolate; petiole 1–3.7 cm long, ca. 8 mm in diameter, green to brown, densely white pubescent. Leaf blades narrowly ovate to elliptical, each pair unequal, rarely equal, with varying degrees of bilateral asymmetry, 3.3–10.1 × 1.7–5.1 cm, both surfaces green, adaxially densely white puberulent, abaxially almost glabrous, base cuneate, margin numerously dentate, apex acute to acuminate; lateral veins 5–6 on each side of midrib, adaxially inconspicuous, abaxially prominent. Inflorescence cymose, axillary or subterminal dichasium, 1–2-flowered per cyme; all axes white puberulent; peduncle 1.5–6.0 cm long, ca. 8 mm in diameter, dark green, white pubescent; bracts 2, opposite, pale green to purplish adaxially and abaxially, narrowly ovate to lanceolate, ca. 2 mm long, white pubescent, margin entire, apex acuminate; petiole 4–14 mm long, densely white pubescent. Calyx with 5-parted to nearly base, lobes, outside purplish-red to reddish-brown, inside pale green to purplish-red, narrowly ovate to lanceolate, ca. 4 mm long, ca. 1 mm wide at the widest, apex acuminate, margin entire, outside vertically pubescent, inside glabrous. Corolla tube yellow to brownish-yellow externally with several indistinct longitudinal yellowish-brown stripes, purplish-red to purplish-brown internally, limb 2-lipped, upper and lower lips externally and internally deep purplish-brown to deep purplish-black, the color of the corolla tube mouth fading downward to the midpoint of the tube, gradually deepening toward the base to purplish-black, but yellow at the 1/6 position from the base to the mouth; tube funnel-shaped, 3.2–3.7 cm long, ca. 4 mm in diameter at the base, distinctly narrowing and slightly curved from the base to the 1/3 point of the tube, with a prominent saccate swelling at the 2/3 point from the base, mouth 8–13 mm in diameter, outside vertically glandular puberulent, inside glabrous, with two bosses inside the corolla tube placed at the base of the abaxial lobe; corolla bilabiate; upper lip 2-lobed to the middle, 7–8 × 6–7 mm, lobes nearly equal, nearly semicircular; lower lip 3-lobed, lobes unequal, middle lobe 5–6 × 5–7 mm, rounded, apex emarginate, lateral lobes 4–5 × 3–6 mm, apex obtuse, slightly oblique, colored purplish-brown to violet-brown, with pinkish-purple striations along the midvein of each lobe. Stamens 4, in 2 pairs, each pair coherent at their apices, anther thecae confluent; filaments glabrous, pale yellow to purplish-red, adaxial pair ca. 1.1 cm long, adnate to the corolla tube ca. 1.5 cm above the base, abaxial pair ca. 2.2 cm long, adnate to the corolla tube ca. 2.1 cm above the base; anthers reniform constricted at the middle, ca. 1 mm long, ca. 1 mm wide, white to pale yellow, glabrous; staminode 1, clavate, ca. 6 mm long, adnate to the corolla tube ca. 2.1 cm above the base, glabrous, white to purplish-red. Disc pale yellowish, annular, obscurely 5-lobed, 1.5–2 mm tall, glabrous. Pistil 3.6–3.9 cm long; ovary linear, glabrous, 2.1–2.5 cm long, ca. 1 mm in diameter; style linear, 1.2–1.4 cm long, ca. 2 mm in diameter, sparsely glandular puberulent, ca. 1 mm in diameter; stigmas 2, equal, undivided, lobes lipped to ligulate. Capsule green when young, glabrous, 3.5–4.9 cm long, ca. 2 mm in diameter, linear, almost straight, net twisted, loculicidally dehiscing from the apex to the base when mature.</p><fig id="F2" position="float" orientation="portrait"><object-id xmlns:xlink="http://www.w3.org/1999/xlink" content-type="doi" xlink:type="simple">10.3897/phytokeys.263.167423.figure2</object-id><object-id xmlns:xlink="http://www.w3.org/1999/xlink" content-type="arpha" xlink:type="simple">183C5265-C4F3-59B6-A68D-6738A058313E</object-id><label>Figure 2.</label><caption><p><italic><tp:taxon-name><tp:taxon-name-part taxon-name-part-type="genus" reg="Raphiocarpus">Raphiocarpus</tp:taxon-name-part> <tp:taxon-name-part taxon-name-part-type="species" reg="discolor">discolor</tp:taxon-name-part></tp:taxon-name></italic> F.Wen, Z.B.Xin &amp; L.B.Ji. A. Lateral view of flowers; B, C. Front view of flowers; D, F. Abaxial lip; E, G. Adaxial lip; H. Pistil; I. Disc; J. Stigma; K. Stamens; L. Sepals; M. Capsule (photographed by Fang Wen &amp; Xiao-Mao Qian).</p></caption><graphic xmlns:xlink="http://www.w3.org/1999/xlink" xlink:href="phytokeys-263-165_article-167423__-g002.jpg" position="float" orientation="portrait" xlink:type="simple" id="oo_1424775.jpg"><uri content-type="original_file" xlink:type="simple">https://binary.pensoft.net/fig/1424775</uri></graphic></fig></tp:treatment-sec><tp:treatment-sec sec-type="phenology" id="SECID0EGBAE"><title>Phenology.</title><p>Flowering occurs from August to October, and fruiting takes place from October to November.</p></tp:treatment-sec><tp:treatment-sec sec-type="etymology" id="SECID0ELBAE"><title>Etymology.</title><p>The specific epithet ‘<italic>discolor</italic>’ is derived from the Latin ‘dis-’ (meaning ‘different’) and ‘-color’ (meaning ‘color’), referring to the color differences in different parts of the corolla.</p></tp:treatment-sec><tp:treatment-sec sec-type="Vernacular name" id="SECID0E2BAE"><title>Vernacular name.</title><p>Huà Zhoū Loù Doú Jù Tái (Chinese pronunciation); 化州漏斗苣苔 (Chinese name).</p></tp:treatment-sec><tp:treatment-sec sec-type="distribution" id="SECID0EACAE"><title>Distribution and habitat.</title><p>The new species is currently only known to be distributed in a small, gently sloping depression or valley between two hills in Xin’an Town, Huazhou City, Maoming City, Guangdong Province, China. The distribution site is a remnant of a subtropical evergreen broad-leaved forest, with the surrounding hills entirely developed into cultivation areas for eucalyptus and other economically important tree species. <italic><tp:taxon-name><tp:taxon-name-part taxon-name-part-type="genus" reg="Raphiocarpus">Raphiocarpus</tp:taxon-name-part> <tp:taxon-name-part taxon-name-part-type="species" reg="discolor">discolor</tp:taxon-name-part></tp:taxon-name></italic> typically grows on hills made of lateritic soil, at elevations of 200 meters, often influenced by a maritime climate, with additional continental climate influence in winter, and characterized by a highly pronounced monsoon climate. Accompanying species mainly include <italic><tp:taxon-name><tp:taxon-name-part taxon-name-part-type="genus" reg="Geophila">Geophila</tp:taxon-name-part> <tp:taxon-name-part taxon-name-part-type="species" reg="repens">repens</tp:taxon-name-part></tp:taxon-name></italic> (L.) I. M. Johnst., <italic><tp:taxon-name><tp:taxon-name-part taxon-name-part-type="genus" reg="Gardenia">Gardenia</tp:taxon-name-part></tp:taxon-name></italic> spp., <italic><tp:taxon-name><tp:taxon-name-part taxon-name-part-type="genus" reg="Elatostema">Elatostema</tp:taxon-name-part></tp:taxon-name></italic> spp., and <italic><tp:taxon-name><tp:taxon-name-part taxon-name-part-type="genus" reg="Pothos">Pothos</tp:taxon-name-part></tp:taxon-name></italic> spp.</p><fig id="F3" position="float" orientation="portrait"><object-id xmlns:xlink="http://www.w3.org/1999/xlink" content-type="doi" xlink:type="simple">10.3897/phytokeys.263.167423.figure3</object-id><object-id xmlns:xlink="http://www.w3.org/1999/xlink" content-type="arpha" xlink:type="simple">B01B35CF-9A98-5B6C-9FA7-1B55C84B148D</object-id><label>Figure 3.</label><caption><p><italic><tp:taxon-name><tp:taxon-name-part taxon-name-part-type="genus" reg="Raphiocarpus">Raphiocarpus</tp:taxon-name-part> <tp:taxon-name-part taxon-name-part-type="species" reg="discolor">discolor</tp:taxon-name-part></tp:taxon-name></italic> F.Wen, Z.B.Xin &amp; L.B.Ji. A. Habitat; B. Habit; C. Flattened flowering plant; D, E. Cymes (photographed by Fang Wen).</p></caption><graphic xmlns:xlink="http://www.w3.org/1999/xlink" xlink:href="phytokeys-263-165_article-167423__-g003.jpg" position="float" orientation="portrait" xlink:type="simple" id="oo_1424776.jpg"><uri content-type="original_file" xlink:type="simple">https://binary.pensoft.net/fig/1424776</uri></graphic></fig></tp:treatment-sec><tp:treatment-sec sec-type="conservation status" id="SECID0EJEAE"><title>Conservation status.</title><p>Currently, only one population, consisting of approximately 100 mature individuals of <italic><tp:taxon-name><tp:taxon-name-part taxon-name-part-type="genus" reg="Raphiocarpus">Raphiocarpus</tp:taxon-name-part> <tp:taxon-name-part taxon-name-part-type="species" reg="discolor">discolor</tp:taxon-name-part></tp:taxon-name></italic>, has been discovered. The area surrounding its habitat has been entirely developed for the cultivation of economically valuable tree species, such as eucalyptus. The species <italic><tp:taxon-name><tp:taxon-name-part taxon-name-part-type="genus" reg="Raphiocarpus">Raphiocarpus</tp:taxon-name-part> <tp:taxon-name-part taxon-name-part-type="species" reg="discolor">discolor</tp:taxon-name-part></tp:taxon-name></italic> is only found in the shaded soil of a remnant woodland between two hills, not growing on rocks. Its extent of occurrence (<abbrev xmlns:xlink="http://www.w3.org/1999/xlink" xlink:title="extent of occurrence" id="ABBRID0EFFAE" xlink:type="simple">EOO</abbrev>) and area of occupancy (<abbrev xmlns:xlink="http://www.w3.org/1999/xlink" xlink:title="area of occupancy" id="ABBRID0EJFAE" xlink:type="simple">AOO</abbrev>) are estimated to be less than 500 m<sup>2</sup> and 10 m<sup>2</sup>, which is significantly smaller than the smallest <abbrev xmlns:xlink="http://www.w3.org/1999/xlink" xlink:title="extent of occurrence" id="ABBRID0ERFAE" xlink:type="simple">EOO</abbrev> and <abbrev xmlns:xlink="http://www.w3.org/1999/xlink" xlink:title="area of occupancy" id="ABBRID0EVFAE" xlink:type="simple">AOO</abbrev> unit of the <xref ref-type="bibr" rid="B9">IUCN (2025)</xref> (100 km<sup>2</sup> and 10 km<sup>2</sup> for Critically Endangered under B1 and B2). Any protected area does not cover the distribution range of this species, and the growth of <italic><tp:taxon-name><tp:taxon-name-part taxon-name-part-type="genus" reg="Raphiocarpus">R.</tp:taxon-name-part> <tp:taxon-name-part taxon-name-part-type="species" reg="discolor">discolor</tp:taxon-name-part></tp:taxon-name></italic> in highly dense eucalyptus forests inhibits the development of this species. According to the IUCN Red List Categories and Criteria (<xref ref-type="bibr" rid="B9">IUCN 2025</xref>), the endangered level of this new species is preliminarily assessed as “Critically Endangered” [<abbrev xmlns:xlink="http://www.w3.org/1999/xlink" xlink:title="Critically Endangered" id="ABBRID0EQGAE" xlink:type="simple">CR</abbrev>, B1 ab (iii, v) + B2ab (iii, v)].</p></tp:treatment-sec><tp:treatment-sec sec-type="notes" id="SECID0EUGAE"><title>Notes.</title><p>Compared to all known <italic><tp:taxon-name><tp:taxon-name-part taxon-name-part-type="genus" reg="Raphiocarpus">Raphiocarpus</tp:taxon-name-part></tp:taxon-name></italic> species, this new species exhibits distinctive characteristics, primarily reflected in its corolla tube, which is yellow to brownish yellow externally with several indistinct longitudinal yellowish-brown stripes and purplish red to purplish brown internally (whereas all known <italic><tp:taxon-name><tp:taxon-name-part taxon-name-part-type="genus" reg="Raphiocarpus">Raphiocarpus</tp:taxon-name-part></tp:taxon-name></italic> species have spots inside the corolla tube and diverse color variations in the corolla). Morphologically, this new species can be compared with the Vietnamese endemic species <italic><tp:taxon-name><tp:taxon-name-part taxon-name-part-type="genus" reg="Raphiocarpus">R.</tp:taxon-name-part> <tp:taxon-name-part taxon-name-part-type="species" reg="bicallosus">bicallosus</tp:taxon-name-part></tp:taxon-name></italic> (<xref ref-type="bibr" rid="B13">Nguyen et al. 2023</xref>), as they share some common features in their reproductive organs, such as the color and shape of the disc and the glabrous ovary. Additionally, the considerable geographical separation of their type localities, along with differences in climatic, hydrological, and altitudinal conditions, has likely led to distinct pollinator preferences and consequent floral color divergence. However, the differences between this new species and <italic><tp:taxon-name><tp:taxon-name-part taxon-name-part-type="genus" reg="Raphiocarpus">R.</tp:taxon-name-part> <tp:taxon-name-part taxon-name-part-type="species" reg="bicallosus">bicallosus</tp:taxon-name-part></tp:taxon-name></italic> are also evident, mainly in the absence of prophylls (vs. <italic><tp:taxon-name><tp:taxon-name-part taxon-name-part-type="genus" reg="Raphiocarpus">R.</tp:taxon-name-part> <tp:taxon-name-part taxon-name-part-type="species" reg="bicallosus">bicallosus</tp:taxon-name-part></tp:taxon-name></italic> has prophylls), all axes covered with short white pubescence (vs. <italic><tp:taxon-name><tp:taxon-name-part taxon-name-part-type="genus" reg="Raphiocarpus">R.</tp:taxon-name-part> <tp:taxon-name-part taxon-name-part-type="species" reg="bicallosus">bicallosus</tp:taxon-name-part></tp:taxon-name></italic> has sparsely vertically glandular-pubescent hairs on all axes), bracts covered with short white pubescence (vs. <italic><tp:taxon-name><tp:taxon-name-part taxon-name-part-type="genus" reg="Raphiocarpus">R.</tp:taxon-name-part> <tp:taxon-name-part taxon-name-part-type="species" reg="bicallosus">bicallosus</tp:taxon-name-part></tp:taxon-name></italic> has bracts covered with vertical glandular hairs), and the corolla tube being purplish red to purplish brown internally (vs. <italic><tp:taxon-name><tp:taxon-name-part taxon-name-part-type="genus" reg="Raphiocarpus">R.</tp:taxon-name-part> <tp:taxon-name-part taxon-name-part-type="species" reg="bicallosus">bicallosus</tp:taxon-name-part></tp:taxon-name></italic> has a corolla tube that is yellow internally with few or numerous brownish-purple spots). The corolla’s interior and external colors are probably transitory features, but other morphological traits allow for a clear distinction between the two taxa. The degree of transition and the existence of intermediate types in the corolla tube’s external color are difficult to identify. It is very likely that these are transitional features or that the characteristics show a continuous gradient. Transitional features are common in biological taxonomy, particularly when there is gene flow, a short interval between taxa, or when the features exhibit phenotypic plasticity under environmental effects. To improve understanding of such transitory features, statistical analysis techniques or molecular evidence may be added in the future.</p></tp:treatment-sec><ref-list><ref id="B9"><mixed-citation xmlns:xlink="http://www.w3.org/1999/xlink" xlink:type="simple">IUCN (<year>2025</year>) Guidelines for Using the IUCN Red List Categories: Uses Criteria, Version 14. Prepared by Standards and Petitions Subcommittee. [Categories from:] <ext-link xlink:href="http://xn--criteriadocs-r19f.s3.amazonaws.com/RedListGuidelines.pdf" ext-link-type="uri" xlink:type="simple">http://xn--criteriadocs-r19f.s3.amazonaws.com/RedListGuidelines.pdf</ext-link> [accessed 21 July. 2025]</mixed-citation></ref><ref id="B13"><mixed-citation xmlns:xlink="http://www.w3.org/1999/xlink" xlink:type="simple"><person-group><name name-style="western"><surname>Nguyen</surname><given-names>CH</given-names></name><name name-style="western"><surname>Wen</surname><given-names>F</given-names></name><name name-style="western"><surname>Pham</surname><given-names>TM</given-names></name><name name-style="western"><surname>Nguyen</surname><given-names>YT</given-names></name><name name-style="western"><surname>Bui</surname><given-names>TM</given-names></name><name name-style="western"><surname>Nguyen</surname><given-names>KS</given-names></name><name name-style="western"><surname>Averyanov</surname><given-names>LV</given-names></name></person-group> (<year>2023</year>) <article-title>The checklist of <italic><tp:taxon-name><tp:taxon-name-part taxon-name-part-type="genus">Raphiocarpus</tp:taxon-name-part></tp:taxon-name></italic> species (<tp:taxon-name><tp:taxon-name-part taxon-name-part-type="family">Gesneriaceae</tp:taxon-name-part></tp:taxon-name>, <tp:taxon-name><tp:taxon-name-part taxon-name-part-type="subtribe">Didymocarpinae</tp:taxon-name-part></tp:taxon-name>) in the flora of Vietnam with the description of a new species, <italic><tp:taxon-name><tp:taxon-name-part taxon-name-part-type="genus">R.</tp:taxon-name-part> <tp:taxon-name-part taxon-name-part-type="species">bicallosus</tp:taxon-name-part></tp:taxon-name></italic>.</article-title><source>Phytotaxa</source><volume>616</volume>(<issue>3</issue>): <fpage>223</fpage>–<lpage>234</lpage>. <ext-link xlink:href="10.11646/phytotaxa.616.3.2" ext-link-type="doi" xlink:type="simple">https://doi.org/10.11646/phytotaxa.616.3.2</ext-link></mixed-citation></ref></ref-list></tp:taxon-treatment>
